# Supplementary material for: Macrocycle as a “Container” for Dinitramide Salts
Source: Materials (Basel). 2022 Oct 7;15(19):6958. doi: 10.3390/ma15196958 (PMC9570699; doi:10.3390/ma15196958)
Supplement: Supplementary file 1 [file materials-15-06958-s001.zip]

Archive with 1 entries (1 files):
- materials-1886444-supplementary.pdf
